# Supplementary material for: Simultaneous Determination of Human Serum Albumin and Low-Molecular-Weight Thiols after Derivatization with Monobromobimane
Source: Molecules. 2021 Jun 1;26(11):3321. doi: 10.3390/molecules26113321 (PMC8198679; doi:10.3390/molecules26113321)
Supplement: Supplementary file 1 [file molecules-26-03321-s001.zip]

Archive with 1 entries (1 files):
- molecules-1214859-supplementary.pdf
